# Supplementary material for: Network-Assisted Systems Biology Analysis of the Mitochondrial Proteome in a Pre-Clinical Model of Ischemia, Revascularization and Post-Conditioning
Source: Int J Mol Sci. 2022 Feb 14;23(4):2087. doi: 10.3390/ijms23042087 (PMC8879554; doi:10.3390/ijms23042087)
Supplement: Supplementary file 1 [file ijms-23-02087-s001.zip]

Archive with 1 entries (1 files):
- ijms-1575824-supplementary.pdf
